# Supplementary material for: Evaluating Telehealth Diagnostic Accuracy in Oral and Maxillofacial Diseases: A Comparative Study
Source: J Pers Med. 2024 Dec 10;14(12):1147. doi: 10.3390/jpm14121147 (PMC11677737; doi:10.3390/jpm14121147)
Supplement: Supplementary file 1 [file jpm-14-01147-s001.zip]

Archive with 1 entries (1 files):
- jpm-3341585-supplementary.pdf
